# Supplementary material for: Adaptation of barley to mild winters: A role for PPDH2
Source: BMC Plant Biol. 2011 Nov 18;11:164. doi: 10.1186/1471-2229-11-164 (PMC3226555; doi:10.1186/1471-2229-11-164)
Supplement: Additional file 2 — Barley cultivars characterized in this study. The country of origin, row number, and alleles present at VRNH1, VRNH2, VRNH3, PPDH1, and PPDH2 are presented. [file 1471-2229-11-164-S2.XLS]

## Sheet: Additional file1
	Cultivar/landrace	Origin	Row number	VRNH1	VRNH2	VRNH3	PPDH1	PPDH2
ARI-HAS	Acuario	United States	2	VRNH1-2	Dominant	TC	Recessive	Dominant
	Adagio	Great Britain	2	VRNH1-3	Dominant	TC	Recessive	Dominant
	Cabuya	ICARDA	6	VRNH1-2	Recessive	TC	Recessive	Dominant
	Ciurelo		6	VRNH1-2	Dominant	TC	Recessive	Dominant
	Colter	United States	6	VRNH1-5	Recessive	TC	Dominant	Dominant
	Chevron	United States	6	VRNH1-5	Recessive	AG	Recessive	Dominant
	Daciana	Romania	2	VRNH1-1	Recessive	TC	Recessive	Dominant
	Extract	Great Britain	2	VRNH1-1	Recessive	TC	Recessive	Dominant
	Ferment	Great Britain	2	VRNH1-2	Recessive	TC	Recessive	Dominant
	Galena	United States	2	VRNH1-3	Recessive	TC	Recessive	Dominant
	GK Habzó	Hungary	2	VRNH1-1	Recessive	TC	Recessive	Dominant
	Gobernadora	United States	2	VRNH1-1	Recessive	TC	Recessive	Dominant
	Golden Promise	Great Britain	2	VRNH1-1	Recessive	TC	Recessive	Dominant
	Indo-Omugi	Japan	6	VRNH1-2	Dominant	TC	Dominant	Dominant
	Jubilant	Slovenia	2	VRNH1-3	Recessive	TC	Recessive	Dominant
	Lewis	United States	2	VRNH1-1	Recessive	TC	Recessive	Dominant
	Maresi	Germany	2	VRNH1-3	Recessive	TC	Recessive	Dominant
	Maria	Romania	2	VRNH1-4	Recessive	TC	Recessive	Dominant
	ND5377	United States	6	VRNH1-3	Recessive	AG	Dominant	Dominant
	Nitran	Slovenia	2	VRNH1-3	Dominant	TC	Recessive	Dominant
	Orbit	Slovenia	2	VRNH1-1	Recessive	TC	Recessive	Dominant
	Pannonia	Austria	2	VRNH1-2	Recessive	TC	Recessive	Dominant
	Panorama	Austria	2	VRNH1-4	Recessive	TC	Recessive	Dominant
	Pek	Yugoslavia	2	VRNH1-1	Recessive	TC	Dominant	Dominant
	Secura	Austria	2	VRNH1-3	Recessive	TC	Recessive	Dominant
	Stindard	Romania	2	VRNH1-3	Dominant	TC	Recessive	Dominant
	Svit	Slovenia	2	VRNH1-1	Recessive	TC	Recessive	Dominant
	Tammi	Finland	6	VRNH1-3	Recessive	AG	Recessive	Dominant
	Tokak	Turkey	2	VRNH1-1	Recessive	TC	Recessive	Dominant
	Viktor	Serbia	2	VRNH1-3	Recessive	TC	Dominant	Dominant
	Vintage	Great Britain	2	VRNH1-3	Recessive	TC	Recessive	Dominant
	Iwate-Mensury-C	Japan	6	vrnh1	Recessive	AG	Dominant	Dominant
	Scio	United States	6	vrnh1	Recessive	AG	Dominant	Dominant
	Skopje 2006	Macedonia	2	vrnh1	Recessive	TC	Dominant	Dominant
	Andrea	Romania	2	vrnh1	Recessive	TC	Dominant	Recessive
	Candesse	Germany	6	vrnh1	Recessive	AG	Dominant	Recessive
	Liliana	Romania	6	vrnh1	Recessive	TC	Dominant	Recessive
	Manas	Ukraine	6	vrnh1	Recessive	TC	Dominant	Recessive
	Univers	Romania	6	vrnh1	Recessive	TC	Dominant	Recessive
	Baishishek	Kazakhstan	2	VRNH1-4	Dominant	TC	Dominant	Dominant
	CaliSib	Mexico	6	VRNH1-4	Dominant	TC	Recessive	Dominant
	Cristal	Francia	2	vrnh1	Dominant	TC	Recessive	Dominant
	Dairokkaku-1	Japan	6	vrnh1	Dominant	TC	Dominant	Dominant
	Egej	Macedonia	2	vrnh1	Dominant	TC	Recessive	Dominant
	Eight-twelve	United States	6	vrnh1	Dominant	AG	Dominant	Dominant
	GK-Stramm	Hungary	2	vrnh1	Dominant	TC	Recessive	Dominant
	Hayakiso-2	Japan	6	vrnh1	Dominant	TC	Dominant	Dominant
	Hit	Macedonia	2	vrnh1	Dominant	TC	Dominant	Dominant
	Izvor	Macedonia	2	vrnh1	Dominant	TC	Recessive	Dominant
	KH-Korso	Hungary	2	vrnh1	Dominant	TC	Recessive	Dominant
	Marumi-16	Japan	6	vrnh1	Dominant	TC	Dominant	Dominant
	Nure	Italy	2	vrnh1	Dominant	TC	Recessive	Dominant
	Orman	Macedonia	2	vrnh1	Dominant	TC	Dominant	Dominant
	Pamir-09	ICARDA	2	vrnh1	Dominant	TC	Dominant	Dominant
	Rex	Croatia	2	vrnh1	Dominant	AG	Recessive	Dominant
	Rodnik	Croatia	2	vrnh1	Dominant	TC	Recessive	Dominant
	Attila	Germany	6	vrnh1	Dominant	TC	Dominant	Recessive
	Barbinak	Ukraine	6	vrnh1	Dominant	AG	Dominant	Recessive
	Fridericus	Germany	6	vrnh1	Dominant	TC	Dominant	Recessive
	GK Eszter	Hungary	6	vrnh1	Dominant	TC	Dominant	Recessive
	GK Metál	Hungary	2	vrnh1	Dominant	TC	Dominant	Recessive
	GK SztárOmega	Hungary	2	vrnh1	Dominant	TC	Recessive	Recessive
	GK-Judy	Hungary	2	vrnh1	Dominant	TC	Recessive	Recessive
	Gotic	France	6	vrnh1	Dominant	AG	Dominant	Recessive
	Grivita	Romania	2	vrnh1	Dominant	TC	Dominant	Recessive
	Hardy	Austria	2	vrnh1	Dominant	AG	Dominant	Recessive
	Hundred	United States	6	vrnh1	Dominant	TC	Dominant	Recessive
	Javor	Serbia	6	vrnh1	Dominant	TC	Dominant	Recessive
	KH-Malko	Hungary	2	vrnh1	Dominant	AG	Recessive	Recessive
	KH-Tas	Hungary	6	vrnh1	Dominant	AG	Dominant	Recessive
	KH-Viktor	Hungary	6	vrnh1	Dominant	TC	Dominant	Recessive
	Kompolti 17	Hungary	6	vrnh1	Dominant	TC	Dominant	Recessive
	Kompolti 4	Hungary	6	vrnh1	Dominant	TC	Dominant	Recessive
	Lomerit	Germany	6	vrnh1	Dominant	TC	Dominant	Recessive
	Montana	United States	2	vrnh1	Dominant	TC	Recessive	Recessive
	Mugurel	Turkey	6	vrnh1	Dominant	AG	Dominant	Recessive
	Nelly	Germany	6	vrnh1	Dominant	TC	Dominant	Recessive
	P3313	Austria	6	vrnh1	Dominant	TC	Dominant	Recessive
	Palinka	Hungary	6	vrnh1	Dominant	TC	Dominant	Recessive
	Paris	Great Britain	6	VRNH1-6	Dominant	TC	Dominant	Recessive
	Patricia	Austria	6	vrnh1	Dominant	TC	Dominant	Recessive
	Petra	Austria	6	vrnh1	Dominant	TC	Dominant	Recessive
	Siberia	France	6	VRNH1-6	Dominant	TC	Dominant	Recessive
	Skorohod	Russia	6	vrnh1	Dominant	TC	Dominant	Recessive
	Somborac	Serbia	6	vrnh1	Dominant	TC	Dominant	Recessive
	Tiffany	Germany	2	vrnh1	Dominant	TC	Recessive	Recessive
	Viktoria	Romania	2	vrnh1	Dominant	TC	Recessive	Recessive
EEAD-CSIC	Albaicin	Spain	2	VRNH1-3	Recessive	TC	Recessive	Dominant
	Alexis	Germany	2	VRNH1-3	Recessive	TC	Recessive	Dominant
	Asplund	Sweden	6	VRNH1-5	Recessive	AG	Recessive	Dominant
	Beatrix	Germany	2	VRNH1-3	Recessive	TC	Recessive	Dominant
	Beka	France	2	VRNH1-1	Recessive	TC	Recessive	Dominant
	Camelot	Germany	2	VRNH1-1	Recessive	TC	Recessive	Dominant
	Cameo	Great Britain	2	VRNH1-1	Dominant	TC	Recessive	Dominant
	Edda II	Sweden	6	VRNH1-1	Recessive	AG	Recessive	Dominant
	Graphic	Great Britain	2	VRNH1-1	Recessive	TC	Recessive	Dominant
	Hassan	Netherlands	2	VRNH1-3	Dominant	TC	Recessive	Dominant
	Herse	Norway	6	VRNH1-5	Recessive	AG	Recessive	Dominant
	Juli	Denmark	6	VRNH1-3	Recessive	AG	Recessive	Dominant
	Kika	Spain	2	VRNH1-1	Dominant	TC	Dominant	Dominant
	Kors	Denmark	6	VRNH1-3	Recessive	AG	Recessive	Dominant
	Kym	Great Britain	2	VRNH1-1	Recessive	TC	Recessive	Dominant
	Logan	United States	2	VRNH1-1	Recessive	TC	Recessive	Dominant
	Maskin	Norway	6	VRNH1-5	Recessive	AG	Recessive	Dominant
	Nevada	Great Britain	2	VRNH1-1	Recessive	TC	Recessive	Dominant
	Olli	Finland	6	VRNH1-3	Recessive	AG	Recessive	Dominant
	Pallas	Sweden	2	VRNH1-1	Recessive	TC	Recessive	Dominant
	PC-4	Spain	2	VRNH1-3	Dominant	TC	Recessive	Dominant
	S-45	Syria	6	VRNH1-1	Dominant	TC	Dominant	Dominant
	Seira	Sweden	2	VRNH1-3	Recessive	TC	Recessive	Dominant
	Stella	Sweden	6	VRNH1-5	Recessive	AG	Recessive	Dominant
	Tremois	Germany	2	VRNH1-7	Recessive	TC	Recessive	Dominant
	Union	Germany	2	VRNH1-3	Recessive	TC	Recessive	Dominant
	Vega Svalof	Sweden	6	VRNH1-3	Recessive	AG	Recessive	Dominant
	Volga	France	2	VRNH1-1	Recessive	TC	Recessive	Dominant
	Wisa	Germany	2	VRNH1-3	Recessive	TC	Recessive	Dominant
	Zaida	Spain	2	VRNH1-3	Recessive	TC	Recessive	Dominant
	Gaelic	France	2	VRNH1-1	Dominant	TC	Recessive	Recessive
	Dobla	France	6	vrnh1	Recessive	TC	Dominant	Dominant
	Hatif de Grignon	France	6	vrnh1	Recessive	TC	Dominant	Recessive
	Monlón	France	6	vrnh1	Recessive	AG	Dominant	Recessive
	Ragusa B	Croatia	6	VRNH1-6	Recessive	AG	Dominant	Recessive
	Ager	France	6	VRNH1-6	Dominant	AG	Dominant	Dominant
	Aicara	Spain	2	vrnh1	Dominant	TC	Recessive	Dominant
	Albacete	Spain	6	VRNH1-4	Dominant	TC	Dominant	Dominant
	Arlois	France	2	vrnh1	Dominant	TC	Dominant	Dominant
	Athenais	Greece	6	VRNH1-4	Dominant	TC	Dominant	Dominant
	Bordia	Belgium	6	vrnh1	Dominant	TC	Dominant	Dominant
	Candela	Spain	6	VRNH1-4	Dominant	TC	Dominant	Dominant
	Frisia	Germany	6	vrnh1	Dominant	AG	Recessive	Dominant
	Hispanic	France	2	vrnh1	Dominant	AG	Dominant	Dominant
	Iranis	France	2	VRNH1-6	Dominant	TC	Recessive	Dominant
	Pané	Spain	6	VRNH1-4	Dominant	TC	Dominant	Dominant
	S-36	ICARDA	6	VRNH1-4	Dominant	TC	Dominant	Dominant
	Tipper	Great Britain	2	vrnh1	Dominant	TC	Recessive	Dominant
	Almunia	Spain	6	VRNH1-6	Dominant	TC	Dominant	Recessive
	Arturio	France	6	vrnh1	Dominant	TC	Recessive	Recessive
	Athene	Germany	6	VRNH1-6	Dominant	AG	Dominant	Recessive
	Azurel	France	6	VRNH1-6	Dominant	AG	Dominant	Recessive
	Barberousse	France	6	vrnh1	Dominant	TC	Dominant	Recessive
	Clarine	France	2	vrnh1	Dominant	TC	Dominant	Recessive
	Chopine	France	6	vrnh1	Dominant	TC	Dominant	Recessive
	Dea	Germany	6	vrnh1	Dominant	TC	Dominant	Recessive
	Dura	Germany	6	vrnh1	Dominant	TC	Dominant	Recessive
	Esterel	France	6	vrnh1	Dominant	TC	Dominant	Recessive
	Ketos	Italy	6	vrnh1	Dominant	AG	Dominant	Recessive
	Labea	Germany	2	vrnh1	Dominant	TC	Recessive	Recessive
	Mammuth	Canada	6	vrnh1	Dominant	TC	Dominant	Recessive
	Marianne	France	2	vrnh1	Dominant	TC	Dominant	Recessive
	Mirco	Italy	6	vrnh1	Dominant	TC	Dominant	Recessive
	Mogador	France	2	vrnh1	Dominant	TC	Recessive	Recessive
	Naturel	France	2	VRNH1-6	Dominant	TC	Dominant	Recessive
	Nickela	Sweden	2	vrnh1	Dominant	AG	Recessive	Recessive
	Ordalie	France	6	VRNH1-6	Dominant	AG	Recessive	Recessive
	Plaisant	France	6	vrnh1	Dominant	TC	Dominant	Recessive
	Rebelle	France	6	vrnh1	Dominant	AG	Dominant	Recessive
	Regalia	France	2	vrnh1	Dominant	TC	Recessive	Recessive
	Senta	Germany	6	vrnh1	Dominant	TC	Dominant	Recessive
	Sonora	France	6	vrnh1	Dominant	TC	Dominant	Recessive
	Tapir	Netherlands	6	vrnh1	Dominant	TC	Dominant	Recessive
	Vindicat	Netherlands	6	vrnh1	Dominant	TC	Dominant	Recessive
	Vogelsanger Gold	Germany	6	vrnh1	Dominant	TC	Dominant	Recessive
