# Supplementary material for: Adaptation of barley to mild winters: A role for PPDH2
Source: BMC Plant Biol. 2011 Nov 18;11:164. doi: 10.1186/1471-2229-11-164 (PMC3226555; doi:10.1186/1471-2229-11-164)
Supplement: Additional file 3 — Winter barley cultivars included in the field trial. The country of origin, row number, growth habit, alleles present at VRNH1, VRNH2, VRNH3, PPDH1, and PPDH2, and the sources of the information are presented. [file 1471-2229-11-164-S3.XLS]

## Sheet: Additional file 2
Cultivar/landrace	Country	Row number	Growth habit (VRNH1/VRNH2)	VRNH1	VRNH2	VRNH3	PPDH1	PPDH2	Reference
Albacete	Spain	6	winter	VRNH1-4	Dominant	TC	Dominant	Dominant	this study
Alpha	France	2	winter	vrnh1	Dominant	TC	Recessive	Recessive	Faure et al. 2007/this study
Angora	Germany	2	winter	vrnh1	Dominant	TC	Recessive	Recessive	Faure et al. 2007/this study
Attila	Germany	6	winter	vrnh1	Dominant	TC	Dominant	Recessive	this study
Baishishek	Kazakhstan	2	winter	VRNH1-4	Dominant	TC	Dominant	Dominant	this study
Barberousse	France	6	winter	vrnh1	Dominant	TC	Dominant	Recessive	this study
Barbinak	Ukraine	6	winter	vrnh1	Dominant	AG	Dominant	Recessive	this study
Belford	United States	6	winter	VRNH1-4	Dominant	TC	Dominant	Dominant	Cuesta-Marcos et al. 2010
CaliSib	Mexico	6	winter	VRNH1-4	Dominant	TC	Recessive	Dominant	this study
Cristal	Francia	2	winter	vrnh1	Dominant	TC	Recessive	Dominant	this study
Charles	United States	2	winter	vrnh1	Dominant	TC	Recessive	Recessive	Cuesta-Marcos et al. 2010
Dairokkaku-1	Japan	6	winter	vrnh1	Dominant	TC	Dominant	Dominant	this study
Doyce	United States	6	winter	vrnh1	Dominant	TC	Dominant	Dominant	Cuesta-Marcos et al. 2010
Egej	Macedonia	2	winter	vrnh1	Dominant	TC	Recessive	Dominant	this study
Eight-twelve	United States	6	winter	vrnh1	Dominant	AG	Dominant	Dominant	this study
Fridericus	Germany	6	winter	vrnh1	Dominant	TC	Dominant	Recessive	this study
GK Eszter	Hungary	6	winter	vrnh1	Dominant	TC	Dominant	Recessive	this study
GK Metál	Hungary	2	winter	vrnh1	Dominant	TC	Dominant	Recessive	this study
GK SztárOmega	Hungary	2	winter	vrnh1	Dominant	TC	Recessive	Recessive	this study
GK-Judy	Hungary	2	winter	vrnh1	Dominant	TC	Recessive	Recessive	this study
GK-Stramm	Hungary	2	winter	vrnh1	Dominant	TC	Recessive	Dominant	this study
Gotic	France	6	winter	vrnh1	Dominant	AG	Dominant	Recessive	this study
Grivita	Romania	2	winter	vrnh1	Dominant	TC	Dominant	Recessive	this study
Hardy	Austria	2	winter	vrnh1	Dominant	AG	Dominant	Recessive	this study
Hayakiso-2	Japan	6	winter	vrnh1	Dominant	TC	Dominant	Dominant	this study
Hit	Macedonia	2	winter	vrnh1	Dominant	TC	Dominant	Dominant	this study
Hoody	United States	6	winter	vrnh1	Dominant	AG	Dominant	Recessive	Cuesta-Marcos et al. 2010
Hundred	United States	6	winter	vrnh1	Dominant	TC	Dominant	Recessive	this study
Igri	Germany	2	winter	vrnh1	Dominant	TC	Dominant	Recessive	Faure et al. 2007/this study
Izvor	Macedonia	2	winter	vrnh1	Dominant	TC	Recessive	Dominant	this study
Javor	Serbia	6	winter	vrnh1	Dominant	TC	Dominant	Recessive	this study
KH-Korso	Hungary	2	winter	vrnh1	Dominant	TC	Recessive	Dominant	this study
KH-Malko	Hungary	2	winter	vrnh1	Dominant	AG	Recessive	Recessive	this study
KH-Tas	Hungary	6	winter	vrnh1	Dominant	AG	Dominant	Recessive	this study
KH-Viktor	Hungary	6	winter	vrnh1	Dominant	TC	Dominant	Recessive	this study
Kold	United States	6	winter	vrnh1	Dominant	AG	Dominant	Recessive	Cuesta-Marcos et al. 2010
Kompolti 17	Hungary	6	winter	vrnh1	Dominant	TC	Dominant	Recessive	this study
Kompolti 4	Hungary	6	winter	vrnh1	Dominant	TC	Dominant	Recessive	this study
Kompolti korai	Hungary	6	winter	vrnh1	Dominant	TC	Dominant	Recessive	Cuesta-Marcos et al. 2010
Lomerit	Germany	6	winter	vrnh1	Dominant	TC	Dominant	Recessive	this study
Marumi-16	Japan	6	winter	vrnh1	Dominant	TC	Dominant	Dominant	this study
Montana	United States	2	winter	vrnh1	Dominant	TC	Recessive	Recessive	this study
Mugurel	Turkey	6	winter	vrnh1	Dominant	AG	Dominant	Recessive	this study
Nelly	Germany	6	winter	vrnh1	Dominant	TC	Dominant	Recessive	this study
Nomini	United States	6	winter	vrnh1	Dominant	AG	Dominant	Recessive	Cuesta-Marcos et al. 2010
Nure	Italy	2	winter	vrnh1	Dominant	TC	Recessive	Dominant	this study
Orman	Macedonia	2	winter	vrnh1	Dominant	TC	Dominant	Dominant	this study
P3313	Austria	6	winter	vrnh1	Dominant	TC	Dominant	Recessive	this study
Palinka	Hungary	6	winter	vrnh1	Dominant	TC	Dominant	Recessive	this study
Pamir-09	ICARDA	2	winter	vrnh1	Dominant	TC	Dominant	Dominant	this study
Pané	Spain	6	winter	VRNH1-4	Dominant	TC	Dominant	Dominant	this study
PARIS	Great Britain	6	winter	VRNH1-6	Dominant	TC	Dominant	Recessive	this study
Patricia	Austria	6	winter	vrnh1	Dominant	TC	Dominant	Recessive	this study
Petra	Austria	6	winter	vrnh1	Dominant	TC	Dominant	Recessive	this study
Plaisant	France	6	winter	vrnh1	Dominant	TC	Dominant	Recessive	this study
Price	United States	6	winter	vrnh1	Dominant	TC	Dominant	Dominant	Cuesta-Marcos et al. 2010
Rex	Croatia	2	winter	vrnh1	Dominant	AG	Recessive	Dominant	this study
Rodnik	Croatia	2	winter	vrnh1	Dominant	TC	Recessive	Dominant	this study
SBCC015	Spain	6	winter	VRNH1-6	Dominant	TC	Dominant	Dominant	this study
SBCC067	Spain	6	winter	VRNH1-6	Dominant	AG	Dominant	Dominant	this study
SBCC091	Spain	6	winter	VRNH1-6	Dominant	TC	Dominant	Dominant	this study
Siberia	France	6	winter	VRNH1-6	Dominant	TC	Dominant	Recessive	this study
Skorohod	Russia	6	winter	vrnh1	Dominant	TC	Dominant	Recessive	this study
Somborac	Serbia	6	winter	vrnh1	Dominant	TC	Dominant	Recessive	this study
Strider	United States	6	winter	vrnh1	Dominant	AG	Dominant	Recessive	Cuesta-Marcos et al. 2010
Sussex	United States	6	winter	vrnh1	Dominant	TC	Dominant	Dominant	Cuesta-Marcos et al. 2010
Thoroughbred	United States	6	winter	vrnh1	Dominant	TC	Dominant	Recessive	Cuesta-Marcos et al. 2010
Tiffany	Germany	2	winter	vrnh1	Dominant	TC	Recessive	Recessive	this study
Viktoria	Romania	2	winter	vrnh1	Dominant	TC	Recessive	Recessive	this study
Wysor	United States	6	winter	vrnh1	Dominant	TC	Dominant	Recessive	Cuesta-Marcos et al. 2010
